# Supplementary material for: Data set and model code on the optimal operating state of a negative emission polygeneration system
Source: Data Brief. 2020 Jan 29;29:105140. doi: 10.1016/j.dib.2020.105140 (PMC7021537; doi:10.1016/j.dib.2020.105140)
Supplement: Multimedia component 2 [file mmc2.xlsx]

## Sheet: Sheet1
										PRODUCT DEMANDS									MATERIAL PRICE VARIATION
	Units	BOILER	CHP	CHILLER	RO	GDA			PERIOD	ELECTRICITY	HEAT	COOLING	WATER	HCl	BRINE	TREATED BRINE		PERIOD	BIOMASS	ELECTRICITY	STEAM	COOLING	WATER	HCL	SEAWATER	BRINE	TREATED BRINE
BIOMASS	in kg	-0.25	-0.8	0	0	0			1	4000	12000	0	100	8	0	0		1	0.2	0.05	0.04	0.06	1.2	80	0	0	0
ELEC	in kWh	0	1	-0.2	-3	-0.013			2	4000	12000	0	100	8	0	0		2	0.2	0.03	0.04	0.06	1.2	80	0	0	0
STEAM	in kWh	1	1.6	0	0	0			3	4000	12000	0	100	8	0	0		3	0.2	0.02	0.04	0.06	1.2	80	0	0	0
COOLING	in kWh	0	0	1	0	0			4	4000	12000	0	100	8	0	0		4	0.2	0.04	0.04	0.06	1.2	80	0	0	0
WATER	in tons	-0.002	-0.003	0	1	-0.1			5	6000	12000	0	100	8	0	0		5	0.2	0.05	0.04	0.06	1.2	80	0	0	0
HCL	in tons	0	0	0	0	0.1			6	6000	12000	0	100	8	0	0		6	0.2	0.05	0.04	0.06	1.2	80	0	0	0
SEAWATER	in tons	0	0	0	-2	0			7	6000	8000	0	100	8	0	0		7	0.2	0.08	0.04	0.06	1.2	80	0	0	0
BRINE	in tons	0	0	0	1	-1			8	8000	8000	0	100	8	0	0		8	0.2	0.08	0.04	0.06	1.2	80	0	0	0
TREATED BRINE	in tons	0	0	0	0	1			9	8000	8000	1000	100	8	0	0		9	0.2	0.1	0.04	0.06	1.2	80	0	0	0
									10	10000	4000	1000	100	8	0	0		10	0.2	0.12	0.04	0.06	1.2	80	0	0	0
Process Units		BOILER	CHP	CHILLER	RO	EGDA			11	10000	4000	1500	100	8	0	0		11	0.2	0.12	0.04	0.06	1.2	80	0	0	0
Fixed Cost	in Euros	45000	380000	44000	0	0			12	10000	4000	1500	100	8	0	0		12	0.2	0.1	0.04	0.06	1.2	80	0	0	0
Variable Cost	in Euros/unit	175	950	268	15000	350			13	10000	4000	1500	100	8	0	0		13	0.2	0.09	0.04	0.06	1.2	80	0	0	0
									14	8000	4000	1500	100	8	0	0		14	0.2	0.07	0.04	0.06	1.2	80	0	0	0
Storage Units		WATER	HCL	BRINE					15	8000	4000	1500	100	8	0	0		15	0.2	0.07	0.04	0.06	1.2	80	0	0	0
Fixed Cost	in Euros	16000	40000	40000					16	8000	8000	1500	100	8	0	0		16	0.2	0.06	0.04	0.06	1.2	80	0	0	0
Variable Cost	in Eurs/cu. M	150	375	375					17	8000	8000	1000	100	8	0	0		17	0.2	0.08	0.04	0.06	1.2	80	0	0	0
									18	8000	8000	1000	100	8	0	0		18	0.2	0.08	0.04	0.06	1.2	80	0	0	0
									19	10000	10000	500	100	8	0	0		19	0.2	0.09	0.04	0.06	1.2	80	0	0	0
									20	10000	10000	500	100	8	0	0		20	0.2	0.1	0.04	0.06	1.2	80	0	0	0
									21	10000	10000	0	100	8	0	0		21	0.2	0.11	0.04	0.06	1.2	80	0	0	0
									22	4000	12000	0	100	8	0	0		22	0.2	0.08	0.04	0.06	1.2	80	0	0	0
									23	4000	12000	0	100	8	0	0		23	0.2	0.07	0.04	0.06	1.2	80	0	0	0
									24	4000	12000	0	100	8	0	0		24	0.2	0.06	0.04	0.06	1.2	80	0	0	0
