# Supplementary material for: Data set and model code on the optimal operating state of a negative emission polygeneration system
Source: Data Brief. 2020 Jan 29;29:105140. doi: 10.1016/j.dib.2020.105140 (PMC7021537; doi:10.1016/j.dib.2020.105140)
Supplement: Multimedia component 4 [file mmc4.xml]

<?xml version="1.0" encoding="utf-8" standalone="no"?>
<data>
  <datasets>
    <author>kathleen.aviso@dlsu.edu.ph;jclepro.k.aviso@gmail.com</author>
    <type>0</type>
    <dataset>
      <value>6</value>
      <reason>Other (please explain)</reason>
      <comments>I have submitted my raw data as a supplementary data file along with my manuscript</comments>
    </dataset>
  </datasets>
</data>
